# Supplementary material for: Unveiling Potential Targeted Therapeutic Opportunities for Co-Overexpressed Targeting Protein for Xklp2 and Aurora-A Kinase in Lung Adenocarcinoma
Source: Mol Biotechnol. 2023 Sep 28;66(10):2792–803. doi: 10.1007/s12033-023-00879-9 (PMC11467107; doi:10.1007/s12033-023-00879-9)
Supplement: Supplementary file 2 — Supplementary file2 (XLSX 41 KB) [file 12033_2023_879_MOESM2_ESM.xlsx]

## Sheet: Sheet1
DEGs	Log2FC (TCGA-LUAD)
AGER	-4.89237
SFTPC	-4.59552
FABP4	-4.75589
CYP4B1	-2.43963
WIF1	-2.20703
ADH1B	-3.12834
TMEM100	-4.22333
FCN3	-4.39105
CLDN18	-3.46658
FAM107A	-4.39476
EDNRB	-3.38084
CLIC5	-3.5055
HBB	-4.09045
ABCA8	-2.70684
TNNC1	-3.44739
SFTPD	-2.14234
UPK3B	-4.01407
FHL1	-3.2809
CAV1	-3.33965
CDH5	-2.44909
CD36	-2.80589
CA4	-4.22987
MT1M	-2.64619
TCF21	-2.95932
FMO2	-3.13422
TEK
CAV2
TGFBR3
LPL
GRK5
MARCO
SOSTDC1
AQP4
PGC
PDZD2
ZBTB16
VWF
FOSB
RGCC
FOXF1
LAMP3
GPM6B
KLF4
LDB2
DUOX1
GPX3
CFD
CPB2
MFAP4
ABCA3
ANOS1
CLIC3
SPOCK2
PLA2G1B
HSD17B6
SLIT2
SLC39A8
VIPR1
KLF2
ADGRL2
GPC3
ADARB1
RAMP3
CLDN5
ADAMTS1
AOC3
SRPX
LIMCH1
AQP1
ITM2A
PECAM1
TSPAN7
EMCN
C7
RAMP2
LRRN3
CD93
SMAD6
GNG11
IL33
METTL7A
TPPP3
CXCL2
MYH11
BCHE
TBX2
TMEM47
LIMS2
TPSAB1
FLRT3
RASIP1
EFEMP1
VSIG4
ADAMTS8
SLC6A4
TMEM204
OLR1
ADRB2
JAM2
TBX3
IL1RL1
CD52
LMO2
PCOLCE2
SLCO2A1
PID1
ICAM2
ANGPT1
FABP5
CALCRL
KLF9
HEG1
FBLN5
LTBP4
SASH1
SEMA6A
FXYD1
PTPRB
ANXA3
FXYD6
GHR
FEZ1
FGFR4
ALOX5
COX7A1
FBLN1
HSPB8
TGFBR2
CTNNAL1
RECK
SEMA5A
HBEGF
CAT
MYL9
DES
PLPP3
MYH10
STXBP6
HOXA5
P3H2
TIMP3
LDLR
ACKR1
ENG
HIGD1B
APOLD1
SOCS2
CPA3
GATA2
AHNAK
HYAL1
PLLP
LYVE1
CDO1
SPTBN1
CXCL12
FAM189A2
ZBED2
DNASE1L3
C1orf115
MSR1
WFDC1
S1PR1
PDK4
RASL12
CRYAB
RGS5
PHACTR2
WASF3
STARD13
DPEP2
EML1
CRTAC1
EDN1
KLF6
DCN
SVEP1
SYNM
GADD45B
GPRC5A
C5AR1
LMCD1
COL13A1
MME
ZEB2
GDF10
LRRC32
OLFML1
DPT
FGR
IL6
PMP22
EPB41L2
KANK3
ID3
ARHGAP44
DUSP1
LMO7
HYAL2
CD34
TRPV2
CNN1
ECM2
ABCG1
RAB11FIP1
ARRB1
EMP1
BUB1
NDC80
TCN1
CFB
SRPX2
KIF4A
KIF11
SFN
FEN1
SOX4
SLC2A1
LAPTM4B
CD24
CST1
TPX2
TRIP13
TFAP2A
RFC4
CCNB2
RGS17
GCNT3
ST14
GGCT
BZW2
CLDN3
AURKA
TTK
TRIM2
CDH1
PDIA4
LCN2
PCP4
CDKN3
F2RL1
PPP1R14B
NQO1
UBE2C
MCM4
PBK
HMGA1
BIRC5
TIMP1
SORD
TNFRSF21
COMP
DNAJC12
SCG5
GFPT1
CENPF
KRT8
KRT19
MELK
LGSN
KDELR3
MUC16
MMP9
NMU
PRC1
MAD2L1
BUB1B
EEF1A2
KDELR2
MMP11
TMPRSS4
FHL2
CXCL14
AGR2
TYMS
ASPM
CENPU
RRM2
NEK2
CEP55
IGF2BP3
SULF1
ZWINT
DSP
IGFBP3
GDF15
ECT2
PAICS
CDC20
COL3A1
NME1
KRT15
COL11A1
MDK
GOLM1
CDH3
PLPP2
CRABP2
COL10A1
PHLDA2
THBS2
S100P
HMGB3
COL1A1
MMP12
TOP2A
SPINK1
SPP1
CDC6
MCM2
CDCA8
CDC45
KIF20A
SPAG5
AURKB
CCNA2
DEPDC1
KIF2C
CHEK1
HJURP
CENPA
KIF14
DTL
EXO1
FOXM1
MCM10
KIF15
MKI67
CENPN
CDC25C
HMMR
PTTG1
FANCI
PLK1
CENPE
PLK4
GINS2

## Sheet: log2FC of DEGs
DEGs	log2FC (TCGA-LUAD)	log2FC (GSE10072)	log2FC (GSE31210)	log2FC (GSE32863)
FAM107A	-4.39476	-1.89639	-3.2991	-3.87
RGCC	-2.75424	-2.24336	-1.51705	-2.74
RAMP3	-3.11696	-1.89776	-2.59544	-2.27
S1PR1	-2.72624	-1.27745	-2.2078	-1.71
TEK	-3.13591	-2.46645	-2.31216	-1.5
PECAM1	-2.20778	-1.81391	-2.02116	-2.27
SLC6A4	-6.02643	-1.57214	-4.59674	-1.92
FCN3	-4.39105	-3.5031	-2.83808	-3.91
EDNRB	-3.38084	-3.16126	-2.42349	-2.38
RAMP2	-2.76688	-1.76885	-1.28143	-1.66
FABP4	-4.75589	-3.83854	-2.87593	-3.68
AGER	-4.89237	-4.41747	-4.6209	-4.31
LDB2	-2.47427	-2.21178	-1.87558	-2.71
LIMS2	-2.6959	-1.6278	-1.42743	-1.54
CDH5	-2.44909	-2.61957	-2.19635	-2.42
SPOCK2	-3.09192	-2.03189	-1.79318	-2.93
KANK3	-2.75394	-1.08951	-2.20455	-1.51
JAM2	-2.39838	-1.55913	-2.01213	-1.88
TMEM100	-4.22333	-3.57031	-3.318	-3.05
CAV1	-3.33965	-2.67774	-1.45795	-3.55
FOXF1	-2.64422	-2.22806	-2.45054	-1.62
CALCRL	-2.62948	-1.52209	-2.23684	-1.96
FHL1	-3.2809	-2.68418	-1.97052	-2.46
FMO2	-3.13422	-2.46807	-1.99189	-3.12
SMAD6	-2.46151	-1.71738	-1.65973	-2.21
LYVE1	-3.09631	-1.32754	-2.99947	-2.69
GRK5	-2.39691	-2.38807	-1.69021	-1.99
ADRB2	-2.94328	-1.55969	-1.24467	-2
LRRC32	-2.2537	-1.14201	-1.45403	-1.75
VIPR1	-3.10221	-1.93067	-2.10556	-1.99
HBB	-4.09045	-3.01602	-2.38247	-4.15
TNNC1	-3.44739	-2.89798	-3.63947	-2.61
EMCN	-2.63431	-1.80385	-1.88411	-1.7
CLIC5	-3.5055	-1.06768	-2.71851	-2.39
SLC39A8	-2.3808	-1.96264	-1.05706	-1.42
HIGD1B	-2.62905	-1.36397	-2.05257	-2.52
STXBP6	-3.36964	-1.40548	-3.31197	-1.47
CA4	-4.22987	-2.55351	-3.83296	-4
AOC3	-2.53111	-1.86864	-2.56387	-1.1
STARD13	-1.88228	-1.21982	-1.4688	-1.02
CAT	-1.79063	-1.42193	-1.00958	-1.83
RASIP1	-2.20943	-1.5948	-2.18149	-1.93
PTPRB	-2.44402	-1.47619	-2.3818	-1.73
FEZ1	-2.03125	-1.4525	-1.58919	-2.17
CD93	-2.08348	-1.18026	-1.6619	-2.3
LMO2	-1.81243	-1.55374	-1.21189	-1.68
ANOS1	-2.67185	-2.05501	-1.62743	-2.42
HBEGF	-2.46233	-1.42352	-1.55768	-2.1
SLIT2	-2.36047	-1.96687	-1.87673	-1.75
TMEM204	-1.79262	-1.56459	-1.3948	-1.54
DNASE1L3	-3.36227	-1.30497	-1.99052	-2.38
UPK3B	-4.01407	-2.70631	-1.97301	-1.54
ADAMTS8	-3.36966	-1.58154	-2.91807	-1.51
CLDN5	-2.62934	-1.88828	-2.52422	-2.59
SEMA6A	-2.44523	-1.48982	-2.12357	-2.18
HEG1	-2.0155	-1.26917	-1.23283	-1.73
SPTBN1	-1.63961	-1.16984	-1.6148	-1.29
SASH1	-1.72429	-1.14652	-1.72599	-1.68
TCF21	-2.95932	-2.5301	-2.66866	-2.67
FAM189A2	-2.70915	-1.31001	-2.02142	-1.84
LDLR	-1.98352	-1.38946	-1.04771	-1.2
LTBP4	-2.11379	-1.49928	-1.77462	-1.75
LMCD1	-1.63854	-1.17178	-1.03223	-1.63
TGFBR3	-2.4335	-2.4222	-2.14095	-2.2
COX7A1	-1.82936	-1.44604	-1.40756	-2.21
VWF	-2.2123	-2.25847	-1.12872	-2.23
LAMP3	-2.65339	-2.2256	-1.745	-2.56
GOLM1	2.71792	1.83141	2.21038	1.82
KLF6	-1.67027	-1.19498	-1.00839	-1.13
CAV2	-2.26246	-2.4641	-2.03679	-2.83
CD36	-2.80589	-2.41698	-2.99638	-2.9
CDO1	-2.56388	-1.31513	-2.42619	-1.54
TRPV2	-1.75306	-1.04338	-1.01632	-1.28
ADARB1	-1.6448	-1.89919	-1.69737	-1.66
TOP2A	3.98973	2.42208	2.12967	2.52
CD52	-2.24315	-1.55703	-1.02014	-2.71
ADAMTS1	-2.20704	-1.88116	-2.12402	-2.08
MFAP4	-2.52898	-2.1114	-2.29088	-3.28
SFTPC	-4.59552	-4.04718	-4.30965	-3.68
PAICS	1.96561	1.6691	1.01178	1.35
CDC25C	3.80819	1.33005	2.10149	-1.53
SEMA5A	-2.38625	-1.42605	-1.78145	-1.26
DPEP2	-2.03781	-1.21744	-1.15203	-1.7
PPP1R14B	2.17078	1.22756	1.04722	1.54
KIF4A	3.94974	1.02462	1.7314	1.61
FGR	-1.96341	-1.12543	-1.25043	-2.06
ITM2A	-1.92184	-1.83542	-1.32993	-2.37
SYNM	-1.70161	-1.1899	-1.9915	-1.07
GDF10	-3.05639	-1.14762	-2.55714	-1.59
OLR1	-2.40072	-1.56392	-1.19927	-2.41
KIF20A	3.27933	-1.88664	1.53319	1.09
TGFBR2	-1.54733	-1.43081	-1.15542	-1.77
NEK2	3.83396	1.51537	1.58119	-1.13
ABCA8	-2.70684	-2.95991	-1.55781	-2.41
HJURP	3.98023	1.73526	1.56828	-1.91
KIF14	3.89061	1.90036	1.25265	-1.52
ADGRL2	-1.76156	-1.92298	-1.24101	-1.17
TBX3	-1.99957	-1.55723	-1.96153	-1.13
SPAG5	3.20356	1.69017	1.31247	-1.29
MARCO	-2.89341	-2.34417	-2.58429	-3
CDC6	3.53499	1.62744	1.36496	1.06
PLK1	3.29982	1.44965	1.96784	-1.33
BUB1B	3.54653	1.42086	1.81181	-1.52
FXYD6	-1.74041	-1.46266	-1.43232	-1.69
CDC20	3.88036	1.67434	1.62577	2.21
KIF2C	3.6978	-1.92592	1.77942	1.33
DES	-2.8947	-1.41745	-1.42946	-1.22
MSR1	-2.17056	-1.29493	-1.21201	-1.05
EXO1	3.72389	1.25015	2.38705	-1.04
ASPM	3.87307	1.483	-1.15124	1.26
METTL7A	-1.79216	-1.68517	-1.20642	-1.33
CENPF	3.61311	1.34167	1.74552	1.23
MELK	3.7555	1.36364	1.97346	1.28
CEP55	3.3751	1.54098	1.7652	-1.97
VSIG4	-2.26239	-1.58396	-1.46983	-2.4
CDCA8	3.16161	1.6103	2.50496	1
KLF4	-2.18574	-2.21986	-2.27504	-2.23
BIRC5	3.7907	1.28118	1.90394	1.49
NME1	2.28866	1.74771	1.07822	1.47
C5AR1	-1.8356	-1.17429	-1.34937	-1.4
DEPDC1	3.91068	1.46905	2.06084	1.47
CCNB2	3.14324	1.11397	1.97669	1.49
TPX2	3.77058	1.09801	1.84756	1.02
GPX3	-2.15843	-2.1668	-1.68162	-2.11
CD34	-1.56888	-1.04982	-1.19048	-1.45
UBE2C	4.29649	1.24814	1.34341	-1.31
TBX2	-1.81453	-1.648	-1.60447	-1.18
ZWINT	2.73324	1.57499	1.54042	-1.82
RRM2	3.33017	1.69447	2.10188	1.35
ENG	-1.51617	-1.37575	-1.10655	-1.2
SOSTDC1	-3.62596	-2.29241	-5.42097	-2.12
CFD	-2.25167	-2.15852	-2.19183	-2.97
KLF9	-1.54656	-1.52167	-1.32196	-1.54
APOLD1	-1.85365	-1.35847	-2.30494	-1.2
MCM10	3.67087	1.59239	1.1558	1.79
PDIA4	1.87006	1.17279	1.31357	1.26
TMPRSS4	4.88364	1.44196	5.18254	1.46
KDELR3	2.33666	1.38607	1.77715	1.21
CENPA	3.74212	1.11332	1.78594	-1.72
ADH1B	-3.12834	-3.3469	2.89812	-2.67
CDC45	3.32672	1.52192	2.33276	1.22
HMMR	3.1297	1.98236	2.35129	1.89
IL6	-2.70068	-1.10358	-2.72169	-2.63
COL10A1	4.73195	1.95112	4.88977	1.38
AURKB	3.54724	1.60832	1.01622	1.29
MYL9	-1.6136	-1.42182	-1.23728	-1.15
NDC80	3.25676	1.01319	1.0709	-1.3
HYAL2	-1.14288	-1.05362	-1.31779	-1.22
TTK	3.4117	1.15162	1.57185	1.87
PLPP3	-1.26936	-1.41053	-1.20427	-2.02
HMGB3	3.57246	2.2162	2.16177	2.13
LRRN3	-2.57078	-1.75554	-2.65217	-1.24
MKI67	3.23338	1.5284	1.88277	1.32
RECK	-1.44761	-1.42663	-1.4993	-1.29
FOXM1	3.47213	1.86459	1.62838	1.96
HSPB8	-1.8612	-1.43418	-1.18856	-1.82
TIMP3	-1.85025	-1.39055	-1.63248	-2.37
CRABP2	5.68742	1.8752	2.78743	2.84
GATA2	-1.77855	-1.3531	-1.75797	-1.15
ANGPT1	-2.13114	-1.52902	-1.46308	-1.92
GINS2	2.97179	1.80748	1.50213	1.33
TNFRSF21	2.08002	1.32292	1.24692	1.64
MDK	3.14796	1.82029	1.55419	2.38
FOSB	-3.15996	-2.25287	-1.64292	-3.18
CCNA2	3.05132	1.86172	2.12018	1.78
MCM4	2.32658	1.26355	1.2411	1.39
DUOX1	-2.46968	2.17652	-1.26431	-1.08
CHEK1	2.7347	1.72539	1.53698	1.62
PDZD2	-2.11904	-2.25984	-1.5048	-1.18
NCAPG	3.72953	-1.72309	1.74872	-1.9
PDK4	-2.26536	-1.27348	-2.97033	-2.2
CTNNAL1	-1.30021	-1.42791	-1.31172	-1.51
KIF15	2.80885	1.81775	1.10806	1.58
FGFR4	-2.35638	-1.44926	-3.2912	-1.67
AHNAK	-1.80563	-1.35163	-1.12989	-1.34
SLC2A1	3.59847	1.05912	1.22943	2.37
GPM6B	-1.84351	-2.22454	-1.90038	-1.66
MT1M	-2.64619	-2.55057	-2.9694	-2.92
P3H2	-1.83784	-1.3975	-1.17378	-1.77
GGCT	1.81365	1.1269	1.03068	1.2
CENPU	2.49016	1.49476	1.29735	1.24
GADD45B	-1.62679	-1.18894	-1.18054	-1.43
CXCL2	-2.28565	-1.66195	-1.30548	-2.34
PBK	3.4971	1.2675	1.38	-1.6
ECT2	2.29565	1.66433	1.08127	1.18
SPP1	4.95348	4.36442	3.93672	3.39
BZW2	1.42485	1.12763	1.01836	1.09
EML1	-1.58495	-1.20704	-1.7392	-1.16
BUB1	2.77207	1.42086	1.81181	-1.78
TMEM47	-1.60578	-1.64787	-1.26948	-1.64
RASL12	-1.48876	-1.27334	-1.40723	-1.8
AURKA	2.73538	1.14161	1.40292	1.47
WASF3	-1.75891	-1.22229	1.44718	-1.17
ALOX5	-1.69635	-1.15719	-1.07604	-2.32
RGS17	3.86541	1.11444	2.70802	1.42
MAD2L1	2.68185	1.42074	1.50747	-1.73
SOX4	1.75958	1.2598	1.61215	1.29
MMP11	5.33975	1.42854	3.20676	3
EMP1	-1.62006	-1.00278	-1.49607	-2.25
OLFML1	-1.52214	-1.13237	-1.32645	-1.58
CDKN3	3.00828	1.21094	1.37186	1.73
CRYAB	-1.85536	-1.26419	-1.15276	-2.21
CENPE	2.78832	1.59676	1.43795	-1.36
FANCI	2.01186	1.92195	1.16399	-1.47
ANXA3	-1.78993	-1.46999	-1.39677	-1.58
AQP4	-2.84292	-1.36133	-2.04844	-2.52
ICAM2	-1.29815	-1.53223	-1.34932	-1.35
PTTG1	2.44048	1.97528	1.27667	1.32
PID1	-1.82379	-1.53584	-1.13346	-1.71
GCNT3	5.24077	1.11465	4.10729	3.22
COL11A1	6.37367	1.81648	5.19938	1.85
LIMCH1	-1.50148	-1.86189	-1.30579	-1.57
BCHE	-2.33118	-1.65198	-2.50906	-1.99
SVEP1	-1.95601	-1.19231	-1.14668	-2.44
KLF2	-1.6937	-1.92436	-1.07354	-1.69
TFAP2A	3.79259	1.10592	2.64144	1.84
FXYD1	-2.44248	-1.48808	-1.85087	-1.37
MYH10	-1.39988	-1.40682	1.16808	-1.48
EDN1	-1.86923	-1.19931	-1.58631	-1.07
FEN1	1.69785	1.04902	1.03221	1.23
PLK4	2.16686	1.4603	1.91573	-1.54
CLDN18	-3.46658	-3.44641	-3.60273	-4.79
ACKR1	-2.25166	-1.3798	-2.23578	-2.73
GHR	-1.88482	-1.45538	-1.94159	-1.37
RFC4	1.89889	1.11057	1.70988	1.54
MME	-2.33217	-1.15552	-2.61564	-2.27
HMGA1	2.38164	1.27878	1.05315	2.06
KDELR2	1.09001	1.42227	1.29879	1.19
IL1RL1	-2.75974	-1.55703	-1.55536	-1.13
FBLN5	-1.69636	-1.51894	-1.38188	-1.86
ARRB1	-1.26304	1.00737	-1.06758	-1.18
HOXA5	-1.52268	-1.40246	-1.63144	-2.09
WFDC1	-1.74096	-1.2873	-1.74298	-1.23
TRIP13	2.72089	1.10374	1.041	1.05
LMO7	-1.29552	-1.05636	-1.26726	-1.3
IL33	-1.96674	-1.71333	-1.95104	-2.09
GFPT1	1.26277	1.34104	1.18419	1.26
SOCS2	-1.81444	-1.35801	-1.53814	-2.03
FHL2	2.44678	1.44324	1.37092	1.34
EPB41L2	-1.28561	-1.09227	-1.04122	-1.28
ST14	1.58822	1.12356	1.81427	1.58
NMU	4.68583	1.40586	2.18918	1.33
PHACTR2	-1.33333	-1.22608	-1.01447	-1.07
PHLDA2	2.44674	2.00846	1.73225	1.26
CRTAC1	-2.46891	-1.20597	-2.14933	-2.93
EEF1A2	6.40155	1.42181	1.40704	2.9
PCOLCE2	-2.22002	-1.54752	-2.75981	-2.43
DNAJC12	4.30842	1.33847	1.51203	1.35
COL1A1	2.99858	2.22377	2.15853	2.69
SLCO2A1	-1.68142	-1.54628	-1.53982	-1.41
ABCA3	-1.98625	-2.09606	-1.68198	-1.79
ARHGAP44	-1.54199	-1.07606	-1.08267	-1.59
DTL	1.9722	1.8703	1.60618	1.37
COL3A1	2.64188	1.72054	1.01501	1.54
ABCG1	-1.26741	-1.01917	-1.11995	-1.15
SORD	1.50522	1.32023	1.22259	1.22
FABP5	-1.67605	-1.52334	-1.19206	-2.55
THBS2	3.04596	2.08649	1.90963	1.73
HSD17B6	-2.15602	-1.97825	-1.01563	-2.43
TIMP1	1.62517	1.29507	1.36043	1.6
EFEMP1	-1.49871	-1.588	-1.25268	-2.25
MCM2	2.08763	1.99344	1.06237	1.29
SPINK1	6.7519	2.7584	1.94926	3.16
SULF1	2.63539	1.5504	1.95092	1.27
DLGAP5	3.8112	1.31179	2.08206	-1.71
CST1	6.47209	1.08089	3.01351	2.47
RAB11FIP1	-1.32789	-1.01379	-1.00223	-1.13
NQO1	3.10416	1.24308	1.93506	1.69
TPPP3	-2.0975	-1.66846	-1.94407	-2.12
GNG11	-1.61964	-1.7135	-2.73986	-2.63
LGSN	4.63517	1.36552	2.2578	1.19
MMP12	4.13429	2.37732	3.72372	1.36
GPC3	-2.01615	-1.9217	-1.92395	-2.32
PMP22	-1.06479	-1.09607	-1.05131	-1.8
CYP4B1	-2.43963	-3.7098	-1.54772	-2.78
CDH3	2.88825	1.84023	2.53277	2.06
IGF2BP3	4.17267	1.54889	2.03855	1.21
LPL	-2.00501	-2.38926	-1.94404	-2.16
ZBTB16	-2.25559	2.25853	-2.52206	-1.35
S100P	5.06653	2.16652	1.89329	1.78
HYAL1	-1.82591	-1.33573	-2.39079	-2.29
FLRT3	-1.671	-1.6134	-1.01128	-1.42
DUSP1	-1.49067	-1.07466	-1.07734	1.48
MYH11	-1.7075	-1.65753	-1.89141	-1
LAPTM4B	1.55567	1.06503	1.10336	1.23
DCN	-1.34778	-1.19439	-1.14045	-1.88
DSP	2.27033	1.64961	1.06231	1.67
IGFBP3	2.25659	1.67065	1.01257	1.33
PLLP	-1.43032	-1.32926	1.09382	-1.32
TYMS	1.48143	1.48261	1.06448	1.03
CLIC3	-1.74998	-2.03259	-1.12908	-1.75
PLPP2	2.46085	1.87245	2.2051	1.53
PRC1	1.90498	1.41044	1.96292	1.42
PCP4	5.45785	1.19474	1.13009	1.52
SFTPD	-2.14234	-2.71663	-1.53429	-2.42
AGR2	2.55029	1.47337	1.61257	1.26
TCN1	6.4885	1.01474	2.18019	1.39
SCG5	2.89848	1.33885	1.84254	1.61
TPSAB1	-1.626	-1.62589	-1.27865	-2.18
SRPX2	2.10144	1.02361	1.46599	1.27
CNN1	-1.39569	-1.03431	-1.3714	-1.23
CPB2	-2.65405	-2.13965	-3.29859	-2.38
CXCL14	4.39337	1.46085	2.33242	1.56
CDH1	1.11709	-1.42143	-1.41801	1.37
KRT8	1.37474	1.34258	1.27265	1.45
ID3	-1.07426	-1.08291	-1.42099	-2.14
CLDN3	2.08825	1.13166	1.69479	1.66
ZEB2	-1.16061	-1.14814	-1.41867	-1.1
COMP	3.02352	1.33702	2.90449	2.45
TRIM2	1.55348	1.82464	1.64141	1.21
FBLN1	-1.2379	-1.44266	-1.61919	-2.01
GPRC5A	-1.23962	-1.18476	-1.2122	-1.05
SRPX	-1.49334	1.02361	1.46599	-2.29
CENPN	1.16329	1.43433	1.40743	1.72
CPA3	-1.55988	-1.35451	-1.06529	-2.73
ECM2	-1.11687	-1.03314	-1.36589	-1.54
TSPAN7	-1.64769	-1.80471	-2.07183	-2.18
C7	-1.67714	-1.77557	-1.76601	-2.47
CXCL12	-1.16006	-1.31047	-1.07681	-1.59
DPT	-1.36826	-1.13128	-1.07748	-1.94
KRT15	2.69384	1.81551	2.63938	1.09
LCN2	2.74023	1.18546	1.86865	1.8
MMP9	2.10964	1.40508	2.34269	2.27
PLA2G1B	-2.07581	-2.00794	-1.62578	-2.59
CFB	1.66743	1.02114	1.47289	1.41
COL13A1	-1.15629	-1.15909	-1.40043	-1.33
CD24	1.52634	1.07277	1.84592	1.03
WIF1	-2.20703	-3.68671	-3.25621	-2.27
F2RL1	1.42307	1.22432	1.40001	1.06
KRT19	1.29431	1.34983	1.13949	1.04
MUC16	2.96205	1.39426	2.44194	1.32
AQP1	-1.40722	-1.84756	-1.38319	-1.96
GDF15	1.56263	1.66173	1.84913	1.15
RGS5	1.04699	-1.25603	-1.05148	-1.09
SFN	1.06175	1.03373	1.78541	2.17
KIF11	2.80687	1.02994	1.24961	1.68
PGC	1.65041	-2.26224	-1.95326	-3.57

## Sheet: Go Terms of DEGs
GO Terms	No. of Genes	Genes
Response to stress	132	FGR PDK4 DCN MARCO HMGB3 CDH3 CALCRL MCM10 HYAL2 TGFBR3 TRIP13 MCM2 FBLN1 EDN1 CPB2 CXCL2 AURKA CDC45 PGC DSP GADD45B KDELR3 MMP9 MYL9 SRPX TIMP1 RGCC PLLP WFDC1 FOXF1 MCM4 COMP CAV1 AGR2 ENG CXCL12 SLC6A4 ICAM2 COL1A1 CRYAB MDK VWF FOXM1 SASH1 C7 HBEGF ECT2 HYAL1 VIPR1 IL1RL1 SLC2A1 SPP1 DUSP1 TEK TBX2 CAT RAMP3 SOX4 FLRT3 KLF2 CDO1 LDLR GINS2 AOC3 RAMP2 TOP2A SFTPD LYVE1 TBX3 CD36 EDNRB IL6 KLF…
Regulation of response to stimulus	129	FGR ARHGAP44 DCN GPRC5A MARCO CDH3 CALCRL ASPM HYAL2 TGFBR3 LMCD1 LIMS2 FBLN1 EDN1 CPB2 NDC80 AURKA TPX2 LTBP4 RGS17 SEMA6A PGC GADD45B TIMP3 MMP9 SRPX TIMP1 RGCC WFDC1 FOXF1 RASIP1 CAV2 CAV1 AGR2 ENG CXCL12 ICAM2 COL1A1 CRYAB MDK VWF FOXM1 SASH1 TTK SEMA5A C7 GHR HBEGF ECT2 VIPR1 TNNC1 SPTBN1 IL1RL1 FHL2 KIF14 TCF21 SPP1 DUSP1 TEK SOCS2 CAT RAMP3 RECK SOX4 KLF2 LDLR GDF15 RAMP2 TMEM204 STARD13 S…
Regulation of biological quality	114	FGR PDK4 ARHGAP44 DCN FHL1 HSD17B6 GPM6B CDH3 CLDN18 HYAL2 TGFBR3 FBLN1 EDN1 CPB2 AURKA BIRC5 LTBP4 SEMA6A DSP MYL9 SRPX2 LAPTM4B RASIP1 COMP CAV2 CAV1 HOXA5 AGR2 ENG CXCL12 SLC6A4 COL1A1 NMU CRYAB VWF SEMA5A C7 GHR TNNC1 SPTBN1 ADGRL2 SLC2A1 CDC20 SPP1 TEK SOCS2 RAMP3 SOX4 FLRT3 KLF2 CDO1 LDLR RAMP2 WASF3 MYH10 SFTPD TBX3 CD36 EDNRB IGF2BP3 IL6 ARRB1 DUOX1 SLC39A8 CRABP2 SLIT2 LCN2 PID1 ANGPT1 J…
Regulation of multicellular organismal process	111	FGR PDK4 DCN GPM6B CDH3 CALCRL ASPM CLDN18 HYAL2 TGFBR3 LMCD1 FBLN1 EDN1 CPB2 SEMA6A DSP MMP9 MYL9 TIMP1 SRPX2 RGCC LAPTM4B COMP CAV1 HOXA5 ENG CXCL12 SLC6A4 COL1A1 NMU ZBTB16 MDK SASH1 SEMA5A GHR HBEGF HYAL1 TNNC1 SPTBN1 EFEMP1 IL1RL1 ADGRL2 KIF14 SPP1 TEK SOCS2 TBX2 RECK SOX4 FLRT3 KLF2 LDLR CNN1 GDF15 RAMP2 WASF3 STARD13 SFTPD TBX3 CD36 EDNRB IGF2BP3 IL6 KLF4 IL33 TFAP2A ARRB1 LRRC32 SULF1 FXY…
Regulation of signaling	110	FGR ARHGAP44 DCN GPRC5A MARCO CDH1 CDH3 ASPM HYAL2 TGFBR3 LMCD1 LIMS2 FBLN1 EDN1 NDC80 AURKA TPX2 BIRC5 LTBP4 RGS17 SEMA6A GADD45B TIMP3 MMP9 SRPX TIMP1 RASIP1 CAV2 CAV1 AGR2 ENG CXCL12 SLC6A4 COL1A1 NMU MDK VWF FOXM1 SASH1 TTK SEMA5A GHR HBEGF BCHE ECT2 SPTBN1 FHL2 SLC2A1 CDC20 KIF14 TCF21 SPP1 DUSP1 TEK SOCS2 CAT RAMP3 RECK SOX4 KLF2 GDF15 RAMP2 TMEM204 STARD13 CD36 LMO7 IL6 KLF4 ARRB1 SULF1 FX…
Regulation of localization	106	FGR ARHGAP44 DCN FHL1 MSR1 CDH1 GPM6B CDH3 LIMCH1 CLDN18 HYAL2 TGFBR3 SPAG5 FBLN1 EDN1 EPB41L2 CPB2 NDC80 BIRC5 SEMA6A DSP MMP9 TIMP1 SRPX2 RGCC FOXF1 CAV1 AGR2 ENG CXCL12 SPOCK2 SLC6A4 COL1A1 NMU CRYAB MDK SASH1 CLIC5 SEMA5A HBEGF ECT2 HYAL1 TNNC1 SPTBN1 SLC2A1 KIF14 SPP1 DUSP1 TEK RAMP3 RECK SOX4 AHNAK MYH10 STARD13 SFTPD CD36 EDNRB IL6 KLF4 IL33 ARRB1 SULF1 FXYD6 DUOX1 ANXA3 ABCA8 SLIT2 CXCL14…
Anatomical structure morphogenesis	103	FGR ARHGAP44 ANOS1 DCN FHL1 COL11A1 CALCRL HYAL2 TGFBR3 LIMS2 FBLN1 EDN1 CPB2 AURKA SEMA6A DSP MMP9 SRPX2 RGCC FOXF1 RASIP1 COMP CAV1 HOXA5 AGR2 ENG CXCL12 SLC6A4 COL1A1 PMP22 CRYAB ZBTB16 MDK SASH1 SEMA5A GHR HBEGF ECT2 HYAL1 TNNC1 SPTBN1 EFEMP1 FHL2 KIF14 TCF21 SPP1 DUSP1 TEK TBX2 RAMP3 RECK SOX4 FLRT3 PTPRB KLF2 LDLR GDF15 RAMP2 WASF3 MYH10 STARD13 LYVE1 TBX3 CD36 IGF2BP3 IL6 KLF4 TFAP2A SULF1…
Regulation of developmental process	101	FGR ARHGAP44 DCN MSR1 GPM6B CDH3 ASPM CLDN18 TGFBR3 LIMS2 FBLN1 EDN1 AURKA LTBP4 SEMA6A MMP9 MYL9 SRPX2 RGCC COMP CAV1 HOXA5 AGR2 ENG CXCL12 SPOCK2 SLC6A4 COL1A1 ZBTB16 MDK FOXM1 SASH1 SEMA5A GHR ECT2 HYAL1 EFEMP1 ADGRL2 CDC20 CENPF KIF14 SPP1 TEK SOCS2 TBX2 RECK SOX4 FLRT3 KLF2 LDLR GDF15 RAMP2 WASF3 MYH10 TBX3 CD36 LMO2 EDNRB IL6 KLF4 TFAP2A HMGA1 SULF1 SMAD6 ANXA3 CRABP2 SLIT2 CXCL14 TNFRSF21 …
Regulation of molecular function	101	FGR ARHGAP44 ANOS1 GPRC5A FHL1 DEPDC1 CDH3 HYAL2 TGFBR3 MCM2 FBLN1 LAMP3 EDN1 AURKA TPX2 BIRC5 RGS17 CDC6 GADD45B TIMP3 CDKN3 MMP9 EEF1A2 TIMP1 RGCC WFDC1 RASIP1 CAV2 CAV1 ENG SPOCK2 CRYAB SASH1 PHACTR2 GHR HBEGF ECT2 TNNC1 CDC20 NEK2 KIF14 DUSP1 TEK SOCS2 CAT RAMP3 RECK HJURP AHNAK PTPRB AOC3 RAMP2 STARD13 CD36 EDNRB IL6 KLF4 ARRB1 FXYD6 ANXA3 CENPE RGS5 SLIT2 CCNA2 IGFBP3 GPC3 ANGPT1 CCNB2 CDC2…
Immune system process	95	FGR MARCO HMGB3 CALCRL CLDN18 EML1 KLF6 HYAL2 TGFBR3 LAMP3 EDN1 ITM2A CPB2 CXCL2 KIF4A PGC DSP MMP9 MYL9 RGCC FOXF1 CAV1 HOXA5 CXCL12 ICAM2 COL1A1 ZBTB16 MDK C7 VIPR1 IL1RL1 TCF21 DUSP1 TEK CAT RAMP3 SOX4 CD93 PTPRB KLF2 LDLR RAMP2 TOP2A SFTPD TCN1 CD36 LMO2 EDNRB IL6 KLF4 IL33 LRRC32 SMAD6 KIF11 ANXA3 CENPE FCN3 KIF2C SLIT2 CXCL14 TNFRSF21 GPC3 LCN2 ANGPT1 JAM2 VSIG4 CCNB2 TGFBR2 DNASE1L3 S100P …
Cell population proliferation	91	CDH3 CALCRL MCM10 ASPM EML1 TGFBR3 LIMS2 FBLN1 EDN1 CPB2 BIRC5 P3H2 CDC6 CDKN3 MMP9 SRPX TIMP1 RGCC WFDC1 FOXF1 COMP CAV2 CAV1 HOXA5 ENG CXCL12 SLC6A4 PMP22 ZBTB16 MDK FOXM1 TTK SEMA5A HBEGF BCHE HYAL1 VIPR1 CDC20 KIF14 KLF9 TEK TBX2 SOX4 CNN1 SFTPD ADAMTS8 TBX3 EDNRB IL6 KLF4 IL33 TFAP2A HMGA1 ARRB1 LRRC32 SULF1 SMAD6 DPT CCNA2 TNFRSF21 IGFBP3 GPC3 MKI67 CHEK1 PID1 ANGPT1 ADAMTS1 VSIG4 CDC25C FG…
Response to external stimulus	91	FGR PDK4 ANOS1 DCN MARCO HMGB3 COL11A1 CALCRL HYAL2 EDN1 CPB2 CXCL2 SEMA6A PGC MMP9 WFDC1 FOXF1 CAV1 ENG CXCL12 SLC6A4 ICAM2 COL1A1 MDK SASH1 SEMA5A C7 GHR HBEGF BCHE HYAL1 VIPR1 SPTBN1 IL1RL1 ADGRL2 SLC2A1 SPP1 DUSP1 TEK CAT RAMP3 FOSB FLRT3 LDLR GDF15 RAMP2 SFTPD CD36 EDNRB IL6 KLF4 IL33 HMGA1 SMAD6 ANXA3 SORD FCN3 SLIT2 CXCL14 GPC3 LCN2 CHEK1 FEZ1 ANGPT1 VSIG4 TGFBR2 DNASE1L3 F2RL1 CLDN3 MFAP4…
Cellular component biogenesis	88	ARHGAP44 CDH1 GPM6B LIMCH1 ASPM CLDN18 TGFBR3 TRIP13 LIMS2 MCM2 SPAG5 EDN1 AURKA TPX2 LTBP4 KIF4A CDC45 CDC6 SRPX SRPX2 RGCC MCM4 RASIP1 CAV2 CAV1 CXCL12 SPOCK2 PMP22 CRYAB ECT2 HYAL1 CENPA SPTBN1 ADGRL2 SLC2A1 CDC20 NEK2 CENPF KIF14 TEK HJURP FLRT3 DLGAP5 HIGD1B RAMP2 WASF3 EMP1 CD36 ARRB1 SMAD6 KIF11 CENPE FBLN5 PLK4 SLIT2 FEZ1 CENPU ANGPT1 CCNB2 TPPP3 COX7A1 F2RL1 CLDN3 CENPN MFAP4 PLK1 ABCA3 …
Cellular localization	85	FGR ARHGAP44 CDH1 GPM6B CDH3 ASPM CLDN18 HYAL2 SPAG5 LAMP3 EPB41L2 NDC80 AURKA BIRC5 KIF4A DSP KDELR3 TIMP3 MMP9 TIMP1 FOXF1 LAPTM4B CAV2 CAV1 AGR2 SLC6A4 COL1A1 CRYAB ZBTB16 VWF PHACTR2 TTK ECT2 TNNC1 CENPA SPTBN1 NEK2 CENPF KIF14 CAT RAMP3 ZWINT CD93 DLGAP5 PTPRB LDLR RAMP2 CDCA8 TCN1 CD36 KDELR2 HMGA1 ANXA3 CENPE SLC39A8 FBLN5 PLK4 KIF2C GPC3 LCN2 FEZ1 PID1 ANGPT1 BUB1B ABCG1 S100P MAD2L1 F2RL…
Biological adhesion	78	ANOS1 CDH1 GPM6B CDH3 LIMCH1 CLDN18 LIMS2 FBLN1 SEMA6A DSP MYL9 SRPX SRPX2 RGCC FOXF1 COMP CAV1 AGR2 ECM2 ENG CXCL12 SPOCK2 ICAM2 COL1A1 ZBTB16 MDK VWF SEMA5A HYAL1 KIF14 SPP1 CTNNAL1 DUSP1 TEK SOX4 CD93 FLRT3 AOC3 MYH10 PDZD2 SFTPD LYVE1 CD36 LMO7 IL6 KLF4 LRRC32 SMAD6 SLC39A8 FBLN5 DPT TNFRSF21 TMEM47 FEZ1 ANGPT1 JAM2 VSIG4 PLPP3 TGFBR2 EMCN SVEP1 CLDN3 MFAP4 FAM107A COL3A1 STXBP6 S1PR1 OLR1 CD…
Cell adhesion	78	ANOS1 CDH1 GPM6B CDH3 LIMCH1 CLDN18 LIMS2 FBLN1 SEMA6A DSP MYL9 SRPX SRPX2 RGCC FOXF1 COMP CAV1 AGR2 ECM2 ENG CXCL12 SPOCK2 ICAM2 COL1A1 ZBTB16 MDK VWF SEMA5A HYAL1 KIF14 SPP1 CTNNAL1 DUSP1 TEK SOX4 CD93 FLRT3 AOC3 MYH10 PDZD2 SFTPD LYVE1 CD36 LMO7 IL6 KLF4 LRRC32 SMAD6 SLC39A8 FBLN5 DPT TNFRSF21 TMEM47 FEZ1 ANGPT1 JAM2 VSIG4 PLPP3 TGFBR2 EMCN SVEP1 CLDN3 MFAP4 FAM107A COL3A1 STXBP6 S1PR1 OLR1 CD…
Locomotion	74	FGR ANOS1 DCN CDH1 LIMCH1 ASPM HYAL2 TGFBR3 FBLN1 EDN1 CXCL2 SEMA6A MMP9 TIMP1 SRPX2 RGCC FOXF1 CAV1 HOXA5 ENG CXCL12 SPOCK2 COL1A1 MDK SASH1 SEMA5A HBEGF HYAL1 SPTBN1 KIF14 DUSP1 TEK RECK FLRT3 STARD13 SFTPD EDNRB IL6 KLF4 IL33 SULF1 DUOX1 ANXA3 SORD SLIT2 CXCL14 IGFBP3 GPC3 FEZ1 ANGPT1 JAM2 ADAMTS1 FGFR4 PLPP3 TGFBR2 S100P F2RL1 CLDN3 FAM107A COL3A1 ZEB2 LDB2 PLA2G1B S1PR1 OLR1 CD34 GATA2 CDH5 …
System process	72	COL11A1 CDH3 CALCRL HYAL2 LMCD1 EDN1 BIRC5 DSP TIMP3 MYL9 COMP CAV1 HOXA5 ENG CXCL12 SLC6A4 COL1A1 NMU CRYAB MDK CLIC5 HBEGF BCHE TNNC1 EFEMP1 SLC2A1 TEK TBX2 RAMP3 KLF2 LDLR CNN1 RAMP2 WASF3 TBX3 CD36 EDNRB KLF4 TFAP2A SULF1 FXYD6 GCNT3 SLIT2 TNFRSF21 ANGPT1 JAM2 RAB11FIP1 CPA3 F2RL1 FABP5 SVEP1 TMEM100 FAM107A FEN1 ADRB2 CST1 S1PR1 AQP4 OLR1 HEG1 CD34 DES CDH5 SYNM CLDN5 TRPV2 MME ADARB1 C5AR1 …
Response to endogenous stimulus	71	PDK4 ANOS1 CDH1 HYAL2 TGFBR3 EDN1 LTBP4 CDC6 TIMP3 TIMP1 COMP CAV2 CAV1 ENG CXCL12 SLC6A4 COL1A1 MDK GHR BCHE HYAL1 FHL2 SLC2A1 TCF21 SPP1 KLF9 DUSP1 TEK SOCS2 CAT RAMP3 FOSB FLRT3 KLF2 CDO1 LDLR GDF15 RAMP2 CD36 LMO2 EDNRB IL6 KLF4 LRRC32 SULF1 SMAD6 ANXA3 SORD SLIT2 CCNA2 GPC3 PID1 FGFR4 TGFBR2 TMEM100 ABCA3 FAM107A COL3A1 ADRB2 ZEB2 PLA2G1B SOSTDC1 KRT19 LPL TYMS CDH5 NQO1 CLDN5 AQP1 GDF10 CD24
Cell motility	71	FGR DCN CDH1 LIMCH1 ASPM HYAL2 TGFBR3 FBLN1 EDN1 CXCL2 SEMA6A MMP9 TIMP1 SRPX2 RGCC FOXF1 CAV1 HOXA5 ENG CXCL12 SPOCK2 COL1A1 MDK SASH1 SEMA5A HBEGF HYAL1 KIF14 DUSP1 TEK RECK FLRT3 STARD13 SFTPD EDNRB IL6 KLF4 IL33 SULF1 DUOX1 ANXA3 SORD SLIT2 CXCL14 IGFBP3 GPC3 ANGPT1 JAM2 ADAMTS1 FGFR4 PLPP3 TGFBR2 S100P F2RL1 CLDN3 FAM107A COL3A1 ZEB2 LDB2 PLA2G1B S1PR1 OLR1 CD34 GATA2 CDH5 CLDN5 ADARB1 C5AR1…
Localization of cell	71	FGR DCN CDH1 LIMCH1 ASPM HYAL2 TGFBR3 FBLN1 EDN1 CXCL2 SEMA6A MMP9 TIMP1 SRPX2 RGCC FOXF1 CAV1 HOXA5 ENG CXCL12 SPOCK2 COL1A1 MDK SASH1 SEMA5A HBEGF HYAL1 KIF14 DUSP1 TEK RECK FLRT3 STARD13 SFTPD EDNRB IL6 KLF4 IL33 SULF1 DUOX1 ANXA3 SORD SLIT2 CXCL14 IGFBP3 GPC3 ANGPT1 JAM2 ADAMTS1 FGFR4 PLPP3 TGFBR2 S100P F2RL1 CLDN3 FAM107A COL3A1 ZEB2 LDB2 PLA2G1B S1PR1 OLR1 CD34 GATA2 CDH5 CLDN5 ADARB1 C5AR1…
Cell cycle process	69	FHL1 ASPM EML1 TRIP13 HMMR MCM2 SPAG5 EDN1 NDC80 AURKA TPX2 BIRC5 KIF4A CDC45 CDC6 CDKN3 RGCC MCM4 CAV2 NCAPG FOXM1 TTK KIF20A ECT2 HYAL1 CENPA SPTBN1 CDC20 NEK2 CENPF KIF14 DUSP1 ZWINT SOX4 DLGAP5 TOP2A MYH10 CDCA8 KLF4 KIF11 CEP55 CENPE PLPP2 PLK4 KIF2C DTL CCNA2 MKI67 CHEK1 CENPU ADAMTS1 BUB1B CCNB2 CDC25C RFC4 MAD2L1 PTTG1 MELK CENPN PLK1 FAM107A FEN1 BUB1 RRM2 UBE2C SFN TYMS AURKB PRC1
Macromolecule localization	69	ARHGAP44 MSR1 CDH1 GPM6B CALCRL CLDN18 HYAL2 SPAG5 LAMP3 EDN1 EPB41L2 NDC80 AURKA BIRC5 DSP KDELR3 COMP CAV1 AGR2 COL1A1 NMU ZBTB16 TTK KIF20A ECT2 CENPA SPTBN1 SLC2A1 CENPF KIF14 SPP1 CAT RAMP3 SOX4 LDLR RAMP2 MYH10 CD36 IGF2BP3 KDELR2 IL6 ARRB1 CEP55 FBLN5 ABCA8 GPC3 PID1 ANGPT1 PDIA4 RAB11FIP1 BUB1B ABCG1 TGFBR2 F2RL1 FABP5 PLK1 ABCA3 FABP4 PLA2G1B HEG1 SLCO2A1 LPL SFN APOLD1 AURKB CDH5 PECAM1…
Immune response	66	FGR MARCO HMGB3 CALCRL HYAL2 TGFBR3 LAMP3 EDN1 ITM2A CPB2 CXCL2 PGC DSP MMP9 RGCC FOXF1 CAV1 CXCL12 ICAM2 COL1A1 MDK C7 VIPR1 IL1RL1 CAT RAMP3 CD93 PTPRB RAMP2 SFTPD TCN1 CD36 IL6 IL33 SMAD6 ANXA3 FCN3 CXCL14 TNFRSF21 LCN2 ANGPT1 VSIG4 DNASE1L3 S100P F2RL1 FABP5 MFAP4 COL3A1 ADRB2 PLA2G1B AQP4 OLR1 PPP1R14B CD34 EXO1 GATA2 MUC16 METTL7A MME ADARB1 C5AR1 AQP1 HBB PECAM1 MMP12 CD24
Anatomical structure formation involved in morphogenesis	59	DCN COL11A1 CALCRL TGFBR3 EDN1 SEMA6A MMP9 SRPX2 RGCC FOXF1 RASIP1 CAV1 HOXA5 ENG COL1A1 PMP22 MDK SASH1 SEMA5A HYAL1 FHL2 TCF21 DUSP1 TEK TBX2 RAMP3 RECK SOX4 PTPRB KLF2 GDF15 RAMP2 STARD13 TBX3 CD36 IL6 KLF4 TFAP2A SULF1 ANXA3 SLIT2 ST14 ANGPT1 JAM2 ADAMTS1 TGFBR2 EMCN TMEM100 KRT8 S1PR1 KRT19 CD34 APOLD1 GATA2 CDH5 CLDN5 THBS2 C5AR1 AQP1
Catabolic process	54	DCN HSD17B6 CDH1 HYAL2 HMMR LAMP3 AURKA TIMP3 MMP9 EEF1A2 SRPX TIMP1 LAPTM4B RASIP1 CAV1 TRIM2 HYAL1 CDC20 KIF14 SPP1 CAT CDO1 LDLR LYVE1 CD36 IGF2BP3 IL6 IL33 ARRB1 DUOX1 SORD DTL GPC3 FEZ1 HSPB8 BUB1B DNASE1L3 MAD2L1 PTTG1 FABP5 PLK1 PBK FEN1 ADRB2 FABP4 PLA2G1B UBE2C LPL AURKB MME COL13A1 GPX3 HBB MMP12
Regulation of locomotion	54	FGR DCN CDH1 LIMCH1 HYAL2 FBLN1 EDN1 SEMA6A MMP9 TIMP1 SRPX2 RGCC FOXF1 CAV1 ENG CXCL12 SPOCK2 COL1A1 MDK SASH1 SEMA5A HBEGF HYAL1 KIF14 DUSP1 TEK RECK STARD13 IL6 KLF4 IL33 SULF1 DUOX1 ANXA3 SLIT2 CXCL14 IGFBP3 ANGPT1 JAM2 ADAMTS1 PLPP3 TGFBR2 F2RL1 CLDN3 FAM107A COL3A1 LDB2 S1PR1 GATA2 CDH5 CLDN5 ADARB1 C5AR1 PECAM1
Regulation of immune system process	50	FGR CALCRL CLDN18 EDN1 CPB2 PGC MYL9 RGCC FOXF1 CAV1 HOXA5 CXCL12 ICAM2 COL1A1 ZBTB16 MDK C7 VIPR1 IL1RL1 DUSP1 RAMP3 SOX4 LDLR RAMP2 SFTPD CD36 IL6 IL33 LRRC32 FCN3 SLIT2 CXCL14 TNFRSF21 ANGPT1 JAM2 VSIG4 TGFBR2 DNASE1L3 F2RL1 MFAP4 COL3A1 ADRB2 PLA2G1B CD34 GATA2 MUC16 C5AR1 NME1 MMP12 CD24
Response to abiotic stimulus	48	DCN COL11A1 HYAL2 TGFBR3 EDN1 CPB2 MMP9 EEF1A2 TIMP1 RGCC CAV1 ENG CXCL12 SLC6A4 COL1A1 NMU CRYAB MDK ECT2 HYAL1 SLC2A1 DUSP1 TEK CAT FOSB RAMP2 SORD DTL CCNA2 CHEK1 HSPB8 TGFBR2 CLDN3 MFAP4 PBK FEN1 COL3A1 ADRB2 KRT8 CD34 LPL APOLD1 AURKB NQO1 TRPV2 MME AQP1 CD24
Reproduction	47	DCN ASPM TRIP13 FBLN1 EDN1 AURKA MMP9 TIMP1 SLC6A4 ZBTB16 MDK TTK CLIC5 SLC2A1 CDC20 NEK2 TCF21 SPP1 DUSP1 RECK FOSB RAMP2 TOP2A TBX3 EDNRB ARRB1 SULF1 SORD PLK4 SLIT2 ST14 JAM2 ADAMTS1 BUB1B CCNB2 CDC25C TPPP3 TGFBR2 SPINK1 PTTG1 PLK1 BUB1 KRT8 KRT19 EXO1 GATA2 MME
Reproductive process	47	DCN ASPM TRIP13 FBLN1 EDN1 AURKA MMP9 TIMP1 SLC6A4 ZBTB16 MDK TTK CLIC5 SLC2A1 CDC20 NEK2 TCF21 SPP1 DUSP1 RECK FOSB RAMP2 TOP2A TBX3 EDNRB ARRB1 SULF1 SORD PLK4 SLIT2 ST14 JAM2 ADAMTS1 BUB1B CCNB2 CDC25C TPPP3 TGFBR2 SPINK1 PTTG1 PLK1 BUB1 KRT8 KRT19 EXO1 GATA2 MME
Biological process involved in interspecies interaction between organisms	47	FGR DCN MARCO HMGB3 CDH1 HYAL2 FBLN1 EDN1 CXCL2 PGC CAV2 CAV1 CXCL12 ICAM2 SASH1 C7 HYAL1 ADGRL2 LDLR SFTPD CD36 EDNRB IL6 IL33 HMGA1 TMPRSS4 SMAD6 ANXA3 FCN3 CXCL14 GPC3 LCN2 VSIG4 F2RL1 MFAP4 FABP4 KRT8 PLA2G1B AQP4 PPP1R14B TYMS MUC16 ADARB1 C5AR1 AQP1 MMP12 CD24
Growth	46	FHL1 ASPM HYAL2 TGFBR3 EDN1 AURKA LTBP4 SEMA6A WFDC1 COMP HOXA5 AGR2 CXCL12 SLC6A4 CRYAB MDK FOXM1 SEMA5A GHR HBEGF HYAL1 KIF14 SPP1 SOCS2 TBX2 FLRT3 KLF2 GDF15 TMPRSS4 FBLN5 CRABP2 SLIT2 IGFBP3 GPC3 CHEK1 CCNB2 TGFBR2 FAM107A ADRB2 S1PR1 HEG1 SFN TYMS TRPV2 ADARB1 MT1M
Response to biotic stimulus	43	FGR DCN MARCO HMGB3 HYAL2 EDN1 CXCL2 PGC SRPX CAV1 CXCL12 ICAM2 SASH1 C7 HYAL1 ADGRL2 SFTPD CD36 EDNRB IL6 KLF4 IL33 HMGA1 SMAD6 ANXA3 FCN3 CXCL14 GPC3 LCN2 VSIG4 F2RL1 MFAP4 FABP4 KRT8 PLA2G1B AQP4 PPP1R14B MUC16 ADARB1 C5AR1 AQP1 MMP12 CD24
Leukocyte activation	41	FGR KLF6 HYAL2 EDN1 ITM2A DSP MMP9 FOXF1 CAV1 ZBTB16 MDK IL1RL1 CAT SOX4 CD93 PTPRB LDLR SFTPD TCN1 CD36 IL6 IL33 LRRC32 ANXA3 TNFRSF21 LCN2 VSIG4 TGFBR2 DNASE1L3 S100P F2RL1 FABP5 OLR1 EXO1 GATA2 METTL7A MME C5AR1 HBB PECAM1 CD24
Response to other organism	41	FGR DCN MARCO HMGB3 HYAL2 EDN1 CXCL2 PGC CAV1 CXCL12 ICAM2 SASH1 C7 HYAL1 ADGRL2 SFTPD CD36 EDNRB IL6 IL33 HMGA1 SMAD6 ANXA3 FCN3 CXCL14 GPC3 LCN2 VSIG4 F2RL1 MFAP4 FABP4 KRT8 PLA2G1B AQP4 PPP1R14B MUC16 ADARB1 C5AR1 AQP1 MMP12 CD24
Regulation of cell adhesion	39	CDH1 GPM6B LIMCH1 LIMS2 FBLN1 SEMA6A RGCC FOXF1 CAV1 AGR2 ECM2 ENG CXCL12 SPOCK2 COL1A1 ZBTB16 MDK SEMA5A HYAL1 KIF14 DUSP1 TEK SOX4 SFTPD CD36 LMO7 IL6 KLF4 LRRC32 TNFRSF21 ANGPT1 VSIG4 PLPP3 TGFBR2 EMCN FAM107A S1PR1 MMP12 CD24
Regulation of cellular component biogenesis	37	ARHGAP44 GPM6B LIMCH1 SPAG5 SRPX2 RGCC RASIP1 CAV1 CRYAB ECT2 HYAL1 SPTBN1 ADGRL2 KIF14 TEK HJURP FLRT3 WASF3 CD36 SMAD6 PLK4 SLIT2 FEZ1 TPPP3 F2RL1 CLDN3 PLK1 ABCA3 FAM107A STXBP6 LDB2 S1PR1 LRRN3 CDH5 CLDN5 THBS2 KANK3
Immune effector process	36	FGR ITM2A CPB2 PGC DSP MMP9 RGCC FOXF1 MDK C7 CAT CD93 PTPRB TCN1 CD36 IL6 IL33 ANXA3 FCN3 LCN2 ANGPT1 VSIG4 DNASE1L3 S100P F2RL1 FABP5 MFAP4 PLA2G1B OLR1 EXO1 GATA2 METTL7A MME C5AR1 HBB PECAM1
Regulation of growth	34	FHL1 HYAL2 TGFBR3 EDN1 LTBP4 SEMA6A WFDC1 AGR2 CXCL12 SLC6A4 CRYAB FOXM1 SEMA5A GHR HBEGF HYAL1 KIF14 SPP1 SOCS2 TBX2 GDF15 TMPRSS4 FBLN5 CRABP2 SLIT2 IGFBP3 GPC3 CCNB2 TGFBR2 FAM107A ADRB2 SFN TRPV2 MT1M
Multi-organism process	31	ASPM HYAL2 TRIP13 FBLN1 EDN1 AURKA MMP9 TIMP1 CAV2 CAV1 SLC6A4 ZBTB16 MDK TTK CLIC5 SLC2A1 SPP1 RECK FOSB RAMP2 TOP2A EDNRB JAM2 ADAMTS1 CCNB2 CDC25C TPPP3 TGFBR2 SPINK1 PTTG1 PLK1
Immune system development	29	CLDN18 EML1 KLF6 HYAL2 TGFBR3 ITM2A MMP9 MYL9 HOXA5 ZBTB16 MDK TCF21 TEK SOX4 KLF2 TOP2A LMO2 IL6 KLF4 GPC3 ANGPT1 CCNB2 TGFBR2 F2RL1 MELK CD34 EXO1 GATA2 NME1
Developmental growth	29	ASPM TGFBR3 EDN1 AURKA SEMA6A COMP HOXA5 AGR2 CXCL12 SLC6A4 MDK SEMA5A GHR SPP1 SOCS2 TBX2 FLRT3 KLF2 GDF15 CRABP2 SLIT2 CHEK1 TGFBR2 ADRB2 S1PR1 HEG1 TYMS TRPV2 ADARB1
Multi-organism reproductive process	28	ASPM TRIP13 FBLN1 EDN1 AURKA MMP9 TIMP1 SLC6A4 ZBTB16 MDK TTK CLIC5 SLC2A1 SPP1 RECK FOSB RAMP2 TOP2A EDNRB JAM2 ADAMTS1 CCNB2 CDC25C TPPP3 TGFBR2 SPINK1 PTTG1 PLK1
Cell growth	25	FHL1 HYAL2 EDN1 AURKA LTBP4 SEMA6A WFDC1 CXCL12 CRYAB FOXM1 SEMA5A HBEGF HYAL1 KIF14 SPP1 SOCS2 FLRT3 FBLN5 CRABP2 SLIT2 IGFBP3 TGFBR2 FAM107A SFN TRPV2
Developmental process involved in reproduction	24	DCN ASPM TRIP13 AURKA ZBTB16 MDK TCF21 SPP1 TBX3 ARRB1 SULF1 PLK4 SLIT2 ST14 JAM2 ADAMTS1 CDC25C TPPP3 SPINK1 PTTG1 KRT8 KRT19 GATA2 MME
Leukocyte migration	24	EDN1 CXCL2 MMP9 CAV1 CXCL12 COL1A1 MDK DUSP1 TEK SFTPD EDNRB IL6 IL33 SLIT2 CXCL14 ANGPT1 JAM2 F2RL1 PLA2G1B S1PR1 OLR1 CD34 C5AR1 PECAM1
Taxis	23	ANOS1 EDN1 CXCL2 SEMA6A ENG CXCL12 MDK SEMA5A HBEGF SPTBN1 DUSP1 FLRT3 SFTPD EDNRB IL6 SLIT2 CXCL14 FEZ1 ANGPT1 F2RL1 PLA2G1B S1PR1 C5AR1
Multicellular organism reproduction	21	ASPM TRIP13 EDN1 AURKA SLC6A4 ZBTB16 MDK TTK SPP1 TOP2A EDNRB ARRB1 SLIT2 JAM2 ADAMTS1 CCNB2 CDC25C TPPP3 SPINK1 PTTG1 PLK1
Multicellular organismal reproductive process	21	ASPM TRIP13 EDN1 AURKA SLC6A4 ZBTB16 MDK TTK SPP1 TOP2A EDNRB ARRB1 SLIT2 JAM2 ADAMTS1 CCNB2 CDC25C TPPP3 SPINK1 PTTG1 PLK1
Sexual reproduction	16	ASPM TRIP13 AURKA SLC6A4 ZBTB16 MDK TTK TOP2A EDNRB JAM2 ADAMTS1 CCNB2 CDC25C SPINK1 PTTG1 PLK1
Multi-multicellular organism process	13	FBLN1 EDN1 MMP9 TIMP1 SLC6A4 CLIC5 SLC2A1 SPP1 RECK FOSB RAMP2 TPPP3 TGFBR2
Behavior	12	SRPX2 CXCL12 SLC6A4 NMU MDK BCHE LDLR GDF15 FEN1 CLDN5 MME ADARB1
Meiotic cell cycle process	12	ASPM TRIP13 AURKA TTK CDC20 TOP2A BUB1B CCNB2 CDC25C PTTG1 PLK1 BUB1
Rhythmic process	11	SLC6A4 NMU MDK KLF9 TOP2A ARRB1 DTL SLIT2 ADAMTS1 TYMS GFPT1
Activation of immune response	11	FGR CPB2 RGCC ICAM2 C7 FCN3 TNFRSF21 VSIG4 MFAP4 MUC16 C5AR1
Regulation of reproductive process	11	ASPM TRIP13 AURKA TIMP1 TTK CDC20 DUSP1 EDNRB SULF1 CDC25C SPINK1
Maintenance of location	10	MSR1 ASPM KDELR3 CAV1 CD36 KDELR2 IL6 LCN2 ABCG1 LPL
Detection of stimulus	9	COL11A1 SRPX FOXF1 ENG CXCL12 SOX4 DTL RFC4 CST1
Detoxification	8	CAT CD36 DUOX1 FBLN5 NQO1 MT1M GPX3 HBB
Autophagy	8	DCN LAMP3 EEF1A2 SRPX RASIP1 FEZ1 HSPB8 ADRB2
Hormone metabolic process	8	HSD17B6 GHR SPP1 DUOX1 CRABP2 CPA3 MME ADH1B
Production of molecular mediator of immune response	7	PGC CD36 IL6 IL33 ANGPT1 F2RL1 EXO1
Regulation of hemostasis	7	EDN1 CPB2 COMP CAV1 CD36 F2RL1 CD34
Cellular detoxification	7	CAT CD36 DUOX1 FBLN5 NQO1 GPX3 HBB
Circadian rhythm	6	SLC6A4 NMU KLF9 TOP2A TYMS GFPT1
Response to estrogen	6	CAV1 TEK SMAD6 TGFBR2 KRT19 CD24
Maintenance of cell number	6	ASPM SOX4 TBX3 KLF4 LDB2 GATA2
Myeloid cell homeostasis	5	TGFBR3 HOXA5 KLF2 IL6 GATA2
Antigen processing and presentation	5	KIF4A CD36 KIF11 CENPE KIF2C
Modulation of process of other organism	5	HYAL2 FBLN1 CAV2 F2RL1 TYMS
Regulation of plasma lipoprotein particle levels	5	MSR1 LDLR CD36 ABCG1 LPL
Ovulation cycle	4	MDK ARRB1 SLIT2 ADAMTS1
Muscle adaptation	4	LMCD1 EDN1 TNNC1 KLF4
Protein folding	3	LTBP4 CRYAB PDIA4
Response to activity	3	EDN1 CAT IL6
Ovulation cycle process	3	ARRB1 SLIT2 ADAMTS1
Pigmentation	3	CDH3 EDNRB ZEB2
Multi-organism cellular process	3	HYAL2 CAV2 CAV1
Regulation of action potential	3	DSP CAV1 CD36
Cell killing	2	DNASE1L3 F2RL1
Leukocyte homeostasis	2	IL6 CCNB2
Leukocyte mediated cytotoxicity	2	DNASE1L3 F2RL1
Feeding behavior	2	NMU GDF15
Lymphocyte costimulation	2	CAV1 CD24
Regulation of cell killing	2	DNASE1L3 F2RL1
Methylation	2	TYMS METTL7A
Regulation of circadian rhythm	2	NMU TOP2A
Regulation of behavior	2	NMU MDK
Protein activation cascade	2	FBLN1 VWF
Multi-organism localization	2	CAV2 CAV1
Biological phase	1	CDH3
Cell aggregation	1	COL11A1
Cartilage condensation	1	COL11A1
Somatic diversification of immune receptors	1	EXO1
Behavioral defense response	1	MDK
Tolerance induction	1	TGFBR2
Acrosome reaction	1	SPINK1
Rhythmic behavior	1	NMU
Locomotory behavior	1	CXCL12
